# Supplementary material for: Non-Criteria Antiphospholipid Antibodies: Risk Factors for Endothelial Dysfunction in Women with Pre-Eclampsia
Source: Life (Basel). 2020 Oct 14;10(10):241. doi: 10.3390/life10100241 (PMC7650548; doi:10.3390/life10100241)
Supplement: Supplementary file 1 [file life-10-00241-s001.zip]

Archive with 1 entries (1 files):
- life-949419-supplementary.docx
